# Supplementary material for: Supplementing the Nuclear-Encoded PSII Subunit D1 Induces Dramatic Metabolic Reprogramming in Flag Leaves during Grain Filling in Rice
Source: Plants (Basel). 2023 Aug 21;12(16):3009. doi: 10.3390/plants12163009 (PMC10458752; doi:10.3390/plants12163009)
Supplement: Supplementary file 1 [file plants-12-03009-s001.zip]

Archive with 1 entries (1 files):
- plants-2555760-supplementary.pdf
